# Supplementary material for: Vaccinia Virus Vector Bivalent Norovirus Vaccine
Source: Viruses. 2025 Feb 9;17(2):237. doi: 10.3390/v17020237 (PMC11861675; doi:10.3390/v17020237)
Supplement: Supplementary file 1 [file viruses-17-00237-s001.zip]

Archive with 1 entries (1 files):
- viruses-3418520-supplementary.pdf
